# Supplementary material for: African swine fever virus infection activates inflammatory responses through downregulation of the anti-inflammatory molecule C1QTNF3
Source: Front Immunol. 2022 Oct 12;13:1002616. doi: 10.3389/fimmu.2022.1002616 (PMC9598424; doi:10.3389/fimmu.2022.1002616)
Supplement: Supplementary file 2 [file Table_1.xlsx]

## Sheet: Supplementary Table 1
Supplementary Table 1. List of primers of quantitative real-time PCR used in this study
Target gene	Primer sequence (5'-3')
IL-1β-F	AGTCTGCCCTGTACCCCAACT
IL-1β-R	ATCTTGGCGGCCTTTGGAGTT
IL-6-F	CTGCTTCTGGTGATGGCTACTG
IL-6-R	GGCATCACCTTTGGCATCTT
IL-8-F	AGTTTTCCTGCTTTCTGCAGCT
IL-8-R	TGGCATCGAAGTTCTGCACT
C1QTNF3-F	TGCTTTTCCTCCCTTTTTG
C1QTNF3-R	GCTCCGCTCTCTCACTTTC
TLR-9-F	GGCCTTCAGCTTCACCTTGG
TLR-9-R	GGTCAGCGGCACAAACTGAG
GAPDH-F	ACATGGCCTCCAAGGAGTAAGA
GAPDH-R	GATCGAGTTGGGGCTGTGACT

## Sheet: Supplementary Table 2
Supplementary Table 2. List of siRNA sequences of C1QTNF3 used in the study
Gene name	siRNA sequence (sense)	siRNA sequence (anti-sense)
siC1QTNF3-1	5'-GCCUGUGUCAAGAUGAAUATT-3'	5'-UAUUCAUCUUGACACAGGCTT-3'
siC1QTNF3-2	5'-CCAAAGGUGAGAAAGGAGATT-3'	5'-UCUCCUUUCUCACCUUUGGTT-3'
siC1QTNF3-3	5'-GCAAUCAGAACAGUGGGAUTT-3'	5'-AUCCCACUGUUCUGAUUGCTT-3'
Negative control	5'-UUCUCCGAACGUGUCACGUTT-3'	5'-ACGUGACACGUUCGGAGAATT-3'

## Sheet: Supplementary Table 3
Supplementary Table 3. The differentially expressed proteins between the infected and control group
Protein accession	Protein description	Infected/Mock fold change	Regulated Type	Infected/Mock P value	Gene name	MW [kDa]
D0G7F3	Endophilin-B1 OS=Sus scrofa OX=9823 GN=SH3GLB1 PE=1 SV=1	15.086	Up	0.049735	SH3GLB1	40.683
A5GFN4	Meiotic recombination protein SPO11 OS=Sus scrofa OX=9823 GN=SPO11 PE=4 SV=1	9.656	Up	0.000103686	SPO11	40.062
A0A287AE24	Uncharacterized protein OS=Sus scrofa OX=9823 PE=1 SV=1	5.45	Up	0.00134012	---	23.512
F1RL06	Uncharacterized protein OS=Sus scrofa OX=9823 GN=LOC100523213 PE=1 SV=3	5.058	Up	0.0156194	LOC100523213	22.712
Q8SPS7	Haptoglobin OS=Sus scrofa OX=9823 GN=HP PE=1 SV=1	4.776	Up	0.035138	HP	38.481
F1SUS1	Uncharacterized protein OS=Sus scrofa OX=9823 GN=CROCC PE=1 SV=3	3.705	Up	0.00047832	CROCC	222.67
A0A287ANU5	Uncharacterized protein OS=Sus scrofa OX=9823 PE=4 SV=1	3.677	Up	5.874e-05	---	15.673
F6Q469	Alpha-1-antichymotrypsin 2 precursor OS=Sus scrofa OX=9823 GN=SERPINA3-2 PE=1 SV=1	3.57	Up	0.028999	SERPINA3-2	46.301
I3L728	Uncharacterized protein OS=Sus scrofa OX=9823 PE=4 SV=2	3.421	Up	0.00052085	---	15.057
F1SD72	Solute carrier family 24 member 4 OS=Sus scrofa OX=9823 GN=SLC24A4 PE=3 SV=3	3.407	Up	0.0199795	SLC24A4	68.808
A0A287B9X9	Uncharacterized protein OS=Sus scrofa OX=9823 PE=4 SV=1	3.18	Up	0.000184548	---	35.422
I3L9S2	Uncharacterized protein OS=Sus scrofa OX=9823 GN=CCDC57 PE=4 SV=2	2.94	Up	0.00055975	CCDC57	77.09
F1S3I8	ELM2 and Myb/SANT domain containing 1 OS=Sus scrofa OX=9823 GN=ELMSAN1 PE=4 SV=3	2.921	Up	0.0060405	ELMSAN1	120.67
A0A287AZ09	USO1 vesicle transport factor OS=Sus scrofa OX=9823 GN=USO1 PE=1 SV=1	2.905	Up	0.00176076	USO1	97.158
I3LE63	Grainyhead like transcription factor 1 OS=Sus scrofa OX=9823 GN=GRHL1 PE=4 SV=2	2.686	Up	0.0101627	GRHL1	71.166
A0A286ZZ00	1-acyl-sn-glycerol-3-phosphate acyltransferase delta OS=Sus scrofa OX=9823 GN=AGPAT4 PE=4 SV=1	2.653	Up	0.0104177	AGPAT4	42.233
F1SMN8	Glycine cleavage system P protein OS=Sus scrofa OX=9823 GN=GLDC PE=1 SV=3	2.563	Up	0.00059503	GLDC	113.17
A0A287B3S0	Uncharacterized protein OS=Sus scrofa OX=9823 PE=4 SV=1	2.438	Up	0.0168848	---	11.064
Q9GK37	Corticosteroid-binding globulin OS=Sus scrofa OX=9823 GN=Serpina6 PE=2 SV=1	2.432	Up	0.0020798	Serpina6	45.188
F1SID4	Proteasome 26S subunit, ATPase 3 OS=Sus scrofa OX=9823 GN=PSMC3 PE=1 SV=2	2.423	Up	0.0162579	PSMC3	49.573
F1SQ16	Golgin B1 OS=Sus scrofa OX=9823 GN=GOLGB1 PE=1 SV=3	2.412	Up	0.043316	GOLGB1	375.66
A0A287B2X8	Uncharacterized protein OS=Sus scrofa OX=9823 PE=4 SV=1	2.386	Up	0.0036026	---	13.155
Q6PP07	Adiponectin precursor OS=Sus scrofa OX=9823 GN=ADIPOQ PE=1 SV=1	2.38	Up	0.0042246	ADIPOQ	26.369
I3LKJ7	Uncharacterized protein OS=Sus scrofa OX=9823 PE=4 SV=1	2.355	Up	0.000137548	---	21.536
A0A287AP62	Eukaryotic translation initiation factor 4 gamma 3 OS=Sus scrofa OX=9823 GN=EIF4G3 PE=1 SV=1	2.323	Up	0.03332	EIF4G3	180.64
A0A287ASW4	Uncharacterized protein OS=Sus scrofa OX=9823 PE=4 SV=1	2.29	Up	0.00013779	---	14.453
Q1KS52	Acid-labile subunit OS=Sus scrofa OX=9823 GN=ALS PE=1 SV=1	2.266	Up	0.00068418	ALS	66.178
A0A287AX46	Transient receptor potential cation channel subfamily V member 5 OS=Sus scrofa OX=9823 GN=TRPV5 PE=3 SV=1	2.205	Up	0.022979	TRPV5	83.096
F1SGW8	Sodium-coupled neutral amino acid transporter 2 OS=Sus scrofa OX=9823 GN=SLC38A2 PE=4 SV=3	2.195	Up	0.00081549	SLC38A2	53.449
Q68RU1	Apolipoprotein F precursor OS=Sus scrofa OX=9823 GN=ApoN PE=1 SV=1	2.092	Up	0.00157674	ApoN	28.596
F1STN0	Sphingomyelin phosphodiesterase acid like 3B OS=Sus scrofa OX=9823 GN=SMPDL3B PE=1 SV=3	2.084	Up	0.0038401	SMPDL3B	44.723
F1RN76	CD5 antigen-like precursor OS=Sus scrofa OX=9823 GN=CD5L PE=1 SV=3	2.055	Up	0.0094179	CD5L	59.563
A0A287B2F5	Uncharacterized protein OS=Sus scrofa OX=9823 PE=4 SV=1	1.965	Up	0.0040397	---	19.43
A0A287AGG3	Proteasome subunit beta type OS=Sus scrofa OX=9823 GN=PSMB5 PE=1 SV=1	1.944	Up	0.0152964	PSMB5	30.16
A0A286ZWF5	Uncharacterized protein OS=Sus scrofa OX=9823 PE=4 SV=1	1.919	Up	0.04604	---	12.856
F1RQ75	Coagulation factor IX OS=Sus scrofa OX=9823 GN=F9 PE=1 SV=3	1.915	Up	0.00020293	F9	51.662
K7GKN3	Ceruloplasmin precursor OS=Sus scrofa OX=9823 GN=CP PE=1 SV=2	1.885	Up	0.020236	CP	113.21
F1STC5	Uncharacterized protein OS=Sus scrofa OX=9823 PE=1 SV=4	1.861	Up	0.0064628	---	23.625
I3LH51	Dpy-19 like C-mannosyltransferase 3 OS=Sus scrofa OX=9823 GN=DPY19L3 PE=4 SV=2	1.842	Up	0.0101969	DPY19L3	69.017
F1S3Q7	Pantetheinase OS=Sus scrofa OX=9823 GN=VNN1 PE=4 SV=2	1.809	Up	0.024485	VNN1	57.165
F1S1A9	Apolipoprotein A-II precursor OS=Sus scrofa OX=9823 GN=APOA2 PE=1 SV=1	1.799	Up	0.0112562	APOA2	11.113
Q29277	Protein phosphatase 1 regulatory subunit 1B (Fragment) OS=Sus scrofa OX=9823 GN=PPP1R1B PE=2 SV=1	1.786	Up	0.049975	PPP1R1B	15.579
A0A287AH03	Uncharacterized protein OS=Sus scrofa OX=9823 PE=4 SV=1	1.782	Up	0.04402	---	43.879
F1SH96	Inter-alpha-trypsin inhibitor heavy chain H1 OS=Sus scrofa OX=9823 GN=ITIH1 PE=1 SV=3	1.775	Up	0.023662	ITIH1	100.04
F1SFI5	Histidine-rich glycoprotein precursor OS=Sus scrofa OX=9823 GN=HRG PE=1 SV=2	1.752	Up	0.0122815	HRG	61.536
P20305	Gelsolin (Fragment) OS=Sus scrofa OX=9823 GN=GSN PE=1 SV=1	1.744	Up	0.022003	GSN	84.774
F1SRC8	C-type lectin domain family 3 member B OS=Sus scrofa OX=9823 GN=CLEC3B PE=1 SV=1	1.73	Up	0.0141992	CLEC3B	22.19
A0A287AYC4	Uncharacterized protein OS=Sus scrofa OX=9823 PE=4 SV=1	1.7	Up	0.026882	---	11.245
O97507	Coagulation factor XII OS=Sus scrofa OX=9823 GN=F12 PE=2 SV=1	1.683	Up	0.00139878	F12	68.012
A0A287AIJ3	Glutathione peroxidase OS=Sus scrofa OX=9823 GN=GPX3 PE=1 SV=1	1.65	Up	0.0016176	GPX3	25.684
A0A287BJL0	Joining chain of multimeric IgA and IgM OS=Sus scrofa OX=9823 GN=JCHAIN PE=1 SV=1	1.639	Up	0.048979	JCHAIN	18.001
A0A287B3W7	Uncharacterized protein OS=Sus scrofa OX=9823 PE=4 SV=1	1.613	Up	0.0197783	---	10.751
A0A287A3J1	Spondin 2 OS=Sus scrofa OX=9823 GN=SPON2 PE=4 SV=1	1.595	Up	0.040338	SPON2	30.988
F1S3H9	Uncharacterized protein OS=Sus scrofa OX=9823 GN=LOC100517145 PE=1 SV=3	1.587	Up	0.0144831	LOC100517145	186.51
F1S4X7	Myosin heavy chain 7B OS=Sus scrofa OX=9823 GN=MYH7B PE=3 SV=3	1.565	Up	0.026615	MYH7B	195.62
I3L5K0	Serum paraoxonase/arylesterase 1 precursor OS=Sus scrofa OX=9823 GN=PON1 PE=1 SV=2	1.512	Up	0.0057614	PON1	36.96
E2I6L6	Insulin-like growth factor-binding protein 5 precursor OS=Sus scrofa OX=9823 GN=IGFBP5 PE=2 SV=1	1.512	Up	0.026819	IGFBP5	30.311
F1SN67	Fibrillin-1 OS=Sus scrofa OX=9823 GN=FBN1 PE=1 SV=3	0.664	Down	0.00056094	FBN1	312.42
F1RXG7	Uncharacterized protein OS=Sus scrofa OX=9823 PE=4 SV=2	0.661	Down	0.0097186	---	28.939
F1SPF9	Coatomer subunit gamma OS=Sus scrofa OX=9823 GN=COPG1 PE=1 SV=3	0.659	Down	0.034043	COPG1	96.393
A0A287BKJ2	Fibrinogen like 1 OS=Sus scrofa OX=9823 GN=FGL1 PE=4 SV=1	0.659	Down	0.033103	FGL1	36.74
A0A287B163	Collagen type VI alpha 3 chain OS=Sus scrofa OX=9823 GN=COL6A3 PE=1 SV=1	0.657	Down	0.0093577	COL6A3	254.3
F1SHD6	Elongation factor 1-beta OS=Sus scrofa OX=9823 GN=EEF1B2 PE=1 SV=1	0.656	Down	0.0197844	EEF1B2	24.804
F1RJF7	Stromal cell derived factor 4 OS=Sus scrofa OX=9823 GN=SDF4 PE=1 SV=3	0.655	Down	0.0070043	SDF4	40.981
F1RPW9	Elongation factor 1-gamma OS=Sus scrofa OX=9823 GN=EEF1G PE=4 SV=2	0.653	Down	0.0099215	EEF1G	48.458
P24854	Insulin-like growth factor-binding protein 4 OS=Sus scrofa OX=9823 GN=IGFBP4 PE=1 SV=2	0.647	Down	0.024705	IGFBP4	28.23
F1RFQ7	GTP-binding nuclear protein Ran OS=Sus scrofa OX=9823 GN=RAN PE=1 SV=2	0.645	Down	0.0192391	RAN	24.423
F1RF77	Procollagen-lysine,2-oxoglutarate 5-dioxygenase 1 OS=Sus scrofa OX=9823 GN=PLOD1 PE=1 SV=3	0.641	Down	0.027977	PLOD1	83.474
P04574	Calpain small subunit 1 OS=Sus scrofa OX=9823 GN=CAPNS1 PE=1 SV=1	0.639	Down	0.025304	CAPNS1	28.068
F2Z5G3	Calmodulin OS=Sus scrofa OX=9823 GN=CALM2 PE=1 SV=1	0.639	Down	0.021535	CALM2	16.837
A0A287AZZ1	Caspase-3 OS=Sus scrofa OX=9823 GN=CASP3 PE=3 SV=1	0.638	Down	0.0066992	CASP3	31.391
F1S418	Thioredoxin-dependent peroxide reductase, mitochondrial OS=Sus scrofa OX=9823 GN=PRDX3 PE=1 SV=1	0.631	Down	0.035096	PRDX3	28.471
A0A287AXR5	14-3-3 protein zeta/delta OS=Sus scrofa OX=9823 GN=YWHAZ PE=1 SV=1	0.629	Down	0.039056	YWHAZ	26.683
F1RMJ0	Tyrosine-protein kinase OS=Sus scrofa OX=9823 GN=FES PE=3 SV=1	0.628	Down	0.0312	FES	93.385
P49923	Lipoprotein lipase OS=Sus scrofa OX=9823 GN=LPL PE=2 SV=1	0.628	Down	0.023305	LPL	53.454
A0A287ARU7	Tyrosine 3-monooxygenase/tryptophan 5-monooxygenase activation protein epsilon OS=Sus scrofa OX=9823 GN=YWHAE PE=1 SV=1	0.626	Down	0.046436	YWHAE	27.419
I3LA84	Procollagen-lysine,2-oxoglutarate 5-dioxygenase 3 OS=Sus scrofa OX=9823 GN=PLOD3 PE=1 SV=2	0.623	Down	0.0027171	PLOD3	84.641
A0A286ZUI3	Elongation factor 1-alpha 1 OS=Sus scrofa OX=9823 GN=EEF1A1 PE=1 SV=1	0.622	Down	0.028997	EEF1A1	46.661
A0A287B5Y6	Lipopolysaccharide-binding protein precursor OS=Sus scrofa OX=9823 GN=LBP PE=1 SV=1	0.618	Down	0.0186397	LBP	53.237
A0A287AA42	Uncharacterized protein OS=Sus scrofa OX=9823 PE=4 SV=1	0.616	Down	0.035999	---	15.673
B9V4F0	ADP-ribosylation factor 5 OS=Sus scrofa OX=9823 GN=ARF5 PE=1 SV=1	0.616	Down	0.00122314	ARF5	20.529
I3LCX3	Dual specificity phosphatase 3 OS=Sus scrofa OX=9823 GN=DUSP3 PE=1 SV=1	0.613	Down	0.0093001	DUSP3	20.551
A0A286ZIJ6	Inhibin beta C subunit OS=Sus scrofa OX=9823 GN=INHBC PE=3 SV=1	0.612	Down	0.0152364	INHBC	38.588
F1RWV1	Complement factor properdin OS=Sus scrofa OX=9823 GN=CFP PE=1 SV=3	0.612	Down	0.0066783	CFP	50.72
K7GMV4	Neural cell adhesion molecule 1 OS=Sus scrofa OX=9823 GN=NCAM1 PE=1 SV=2	0.611	Down	0.035783	NCAM1	97.221
F1SUG4	Uncharacterized protein OS=Sus scrofa OX=9823 GN=ELOB PE=1 SV=1	0.609	Down	0.023319	ELOB	13.17
A0A287BBF2	Ubiquitin associated and SH3 domain containing B OS=Sus scrofa OX=9823 GN=UBASH3B PE=4 SV=1	0.602	Down	0.024863	UBASH3B	64.656
B6E241	Growth factor receptor-bound protein 2 OS=Sus scrofa OX=9823 GN=GRB2 PE=1 SV=1	0.601	Down	0.045237	GRB2	25.206
P60662	Myosin light polypeptide 6 OS=Sus scrofa OX=9823 GN=MYL6 PE=1 SV=2	0.596	Down	0.04778	MYL6	16.93
B6E314	Cytoplasmic protein OS=Sus scrofa OX=9823 GN=NCK2 PE=1 SV=1	0.596	Down	0.0049043	NCK2	42.173
F1RKG9	TAO kinase 3 OS=Sus scrofa OX=9823 GN=TAOK3 PE=4 SV=1	0.594	Down	0.026739	TAOK3	105.53
K7GQL2	Coagulation factor XIII A chain OS=Sus scrofa OX=9823 GN=F13A1 PE=1 SV=1	0.593	Down	0.033343	F13A1	83.343
B9UJD6	C1q and tumor necrosis factor related protein 3 isoform b OS=Sus scrofa OX=9823 GN=C1QTNF3 PE=1 SV=1	0.591	Down	0.0160589	C1QTNF3	34.809
F1SLW6	Microfibrillar-associated protein 5 precursor OS=Sus scrofa OX=9823 GN=MFAP5 PE=1 SV=3	0.588	Down	0.00028173	MFAP5	17.374
F1S7U3	Chitinase-3-like protein 1 OS=Sus scrofa OX=9823 GN=CHI3L1 PE=1 SV=3	0.586	Down	0.000196008	CHI3L1	44.717
P81693	Low molecular weight phosphotyrosine protein phosphatase OS=Sus scrofa OX=9823 GN=ACP1 PE=1 SV=2	0.585	Down	0.0035429	ACP1	18.035
F1RU03	Carboxypeptidase A6 OS=Sus scrofa OX=9823 GN=CPA6 PE=4 SV=2	0.583	Down	0.037482	CPA6	48.443
F1SDR7	Tyrosine 3-monooxygenase/tryptophan 5-monooxygenase activation protein beta OS=Sus scrofa OX=9823 GN=YWHAB PE=1 SV=1	0.576	Down	0.0197167	YWHAB	28.112
I3LG75	Uncharacterized protein OS=Sus scrofa OX=9823 PE=1 SV=1	0.576	Down	0.023643	---	32.242
O46409	Apolipoprotein A-IV OS=Sus scrofa OX=9823 GN=APOA4 PE=2 SV=1	0.576	Down	0.026698	APOA4	43.294
A0A286ZRU9	Serpin H1 precursor OS=Sus scrofa OX=9823 GN=SERPINH1 PE=1 SV=1	0.576	Down	0.000175087	SERPINH1	46.524
Q0Z8U2	40S ribosomal protein S3 OS=Sus scrofa OX=9823 GN=RPS3 PE=1 SV=1	0.573	Down	0.015557	RPS3	26.688
A0A286ZP69	RAB7A, member RAS oncogene family OS=Sus scrofa OX=9823 GN=RAB7A PE=1 SV=1	0.573	Down	0.028716	RAB7A	23.54
F1RRX4	Lymphocyte cytosolic protein 2 OS=Sus scrofa OX=9823 GN=LCP2 PE=4 SV=3	0.572	Down	0.037861	LCP2	60.134
F1S9J3	Peroxidasin OS=Sus scrofa OX=9823 GN=PXDN PE=1 SV=3	0.564	Down	0.00026409	PXDN	166.11
A0A287AR98	Suprabasin OS=Sus scrofa OX=9823 GN=SBSN PE=1 SV=1	0.562	Down	0.031042	SBSN	55.437
A0A2C9F363	ADP-ribosylation factor 6 OS=Sus scrofa OX=9823 GN=ARF6 PE=1 SV=1	0.559	Down	0.0187604	ARF6	17.073
I3LHW8	Collectin subfamily member 10 OS=Sus scrofa OX=9823 GN=COLEC10 PE=4 SV=2	0.558	Down	0.010583	COLEC10	25.637
F1RK01	Carboxypeptidase B2 OS=Sus scrofa OX=9823 GN=CPB2 PE=1 SV=3	0.557	Down	0.022099	CPB2	48.601
F1RP09	Integrin subunit beta like 1 OS=Sus scrofa OX=9823 GN=ITGBL1 PE=4 SV=3	0.556	Down	0.048439	ITGBL1	53.581
F1RM86	ADAM like decysin 1 OS=Sus scrofa OX=9823 GN=ADAMDEC1 PE=4 SV=3	0.555	Down	0.0037756	ADAMDEC1	51.468
A0A287A8R0	Collagen alpha-1(X) chain precursor OS=Sus scrofa OX=9823 GN=COL10A1 PE=4 SV=1	0.554	Down	0.0056981	COL10A1	62.447
A0A286ZI97	Peptidoglycan-recognition protein OS=Sus scrofa OX=9823 GN=PGLYRP1 PE=1 SV=1	0.551	Down	0.005602	PGLYRP1	24.187
A0A286ZUW5	Prolyl 4-hydroxylase subunit alpha-1 precursor OS=Sus scrofa OX=9823 GN=P4HA1 PE=1 SV=1	0.551	Down	0.00028413	P4HA1	60.852
I6L5M4	Proteasome subunit beta type OS=Sus scrofa OX=9823 GN=PSMB8 PE=1 SV=1	0.549	Down	0.041838	PSMB8	28.985
I3LH14	TNF receptor superfamily member 11b OS=Sus scrofa OX=9823 GN=TNFRSF11B PE=4 SV=2	0.546	Down	0.00135889	TNFRSF11B	42.03
A0A287A2Q7	Collagen type II alpha 1 chain OS=Sus scrofa OX=9823 GN=COL2A1 PE=1 SV=1	0.544	Down	0.0083611	COL2A1	134.29
A0A287B931	RAP1B, member of RAS oncogene family OS=Sus scrofa OX=9823 GN=RAP1B PE=1 SV=1	0.543	Down	0.021219	RAP1B	17.682
A0A287AIE6	ATPase ASNA1 OS=Sus scrofa OX=9823 GN=ASNA1 PE=1 SV=1	0.538	Down	0.024237	ASNA1	38.792
A0A287AXU0	Elastin precursor OS=Sus scrofa OX=9823 GN=ELN PE=1 SV=1	0.538	Down	0.015264	ELN	66.312
A0A287B2P1	Chloride intracellular channel protein OS=Sus scrofa OX=9823 GN=CLIC1 PE=3 SV=1	0.537	Down	0.0145174	CLIC1	26.977
A0A287A275	Tubulin beta chain OS=Sus scrofa OX=9823 GN=TUBB4B PE=1 SV=1	0.535	Down	0.00022129	TUBB4B	49.83
F2Z4Z1	Uncharacterized protein OS=Sus scrofa OX=9823 GN=YWHAG PE=1 SV=1	0.532	Down	0.0152803	YWHAG	28.302
P24853	Insulin-like growth factor-binding protein 2 OS=Sus scrofa OX=9823 GN=IGFBP2 PE=1 SV=2	0.531	Down	0.0073227	IGFBP2	33.937
F2Z5S8	Tubulin alpha chain OS=Sus scrofa OX=9823 GN=TUBA4A PE=1 SV=2	0.531	Down	0.0123157	TUBA4A	48.895
A0A287BD80	Tyrosine-protein phosphatase OS=Sus scrofa OX=9823 GN=PTPN22 PE=4 SV=1	0.529	Down	0.0211	PTPN22	90.274
A0A287A503	TNF receptor superfamily member 6b OS=Sus scrofa OX=9823 GN=TNFRSF6B PE=4 SV=1	0.527	Down	0.0142406	TNFRSF6B	32.655
A0A286ZJ59	Tubulointerstitial nephritis antigen like 1 OS=Sus scrofa OX=9823 GN=TINAGL1 PE=1 SV=1	0.524	Down	0.034141	TINAGL1	47.572
I3LQ51	Proteasome subunit beta type-1 OS=Sus scrofa OX=9823 GN=PSMB1 PE=1 SV=2	0.522	Down	0.049501	PSMB1	22.419
I3LHL6	Fibulin 2 OS=Sus scrofa OX=9823 GN=FBLN2 PE=1 SV=2	0.516	Down	0.0007445	FBLN2	125.93
P28491	Calreticulin OS=Sus scrofa OX=9823 GN=CALR PE=1 SV=3	0.514	Down	0.0087595	CALR	48.287
A0A287BGV1	Latent transforming growth factor beta binding protein 4 OS=Sus scrofa OX=9823 GN=LTBP4 PE=1 SV=1	0.514	Down	0.00112098	LTBP4	161.82
A0A287A604	Galectin 3 binding protein OS=Sus scrofa OX=9823 GN=LGALS3BP PE=4 SV=1	0.507	Down	0.00160306	LGALS3BP	60.947
F2Z4Y1	Tyrosine 3-monooxygenase/tryptophan 5-monooxygenase activation protein eta OS=Sus scrofa OX=9823 GN=YWHAH PE=1 SV=1	0.502	Down	0.019516	YWHAH	28.211
Q767L7	Tubulin beta chain OS=Sus scrofa OX=9823 GN=TUBB PE=2 SV=1	0.499	Down	0.0069773	TUBB	49.67
A0A287B4N2	Hematopoietic cell-specific Lyn substrate 1 OS=Sus scrofa OX=9823 GN=HCLS1 PE=1 SV=1	0.494	Down	0.0030822	HCLS1	54.828
A0A286ZZB7	Histone cluster 1 H1 family member e OS=Sus scrofa OX=9823 GN=HIST1H1E PE=3 SV=1	0.486	Down	0.0109802	HIST1H1E	21.993
Q9TSX9	Peroxiredoxin-6 OS=Sus scrofa OX=9823 GN=PRDX6 PE=2 SV=3	0.483	Down	0.037656	PRDX6	25.037
A0A286ZRB3	Uncharacterized protein OS=Sus scrofa OX=9823 PE=1 SV=1	0.479	Down	0.023199	---	14.633
A0A287A7G8	Histone H2B OS=Sus scrofa OX=9823 PE=3 SV=1	0.479	Down	0.0155402	---	16.719
F1S596	Glucosidase 2 subunit beta precursor OS=Sus scrofa OX=9823 GN=PRKCSH PE=1 SV=1	0.476	Down	0.015179	PRKCSH	60.549
K9IVR7	WD repeat domain 1 OS=Sus scrofa OX=9823 GN=WDR1 PE=2 SV=1	0.473	Down	0.003722	WDR1	66.187
A0A287AW54	Golgi integral membrane protein 4 OS=Sus scrofa OX=9823 GN=GOLIM4 PE=4 SV=1	0.471	Down	0.00104205	GOLIM4	79.732
A0A287BTD0	LIM and senescent cell antigen-like-containing domain protein OS=Sus scrofa OX=9823 GN=LIMS1 PE=1 SV=1	0.46	Down	0.024045	LIMS1	37.265
I3LDA5	EH domain containing 4 OS=Sus scrofa OX=9823 GN=EHD4 PE=1 SV=2	0.457	Down	0.012336	EHD4	61.199
Q29042	Ficolin-1 OS=Sus scrofa OX=9823 GN=FCN1 PE=1 SV=1	0.45	Down	0.0109168	FCN1	35.246
F1SMN7	Kielin/chordin-like protein OS=Sus scrofa OX=9823 GN=KCP PE=4 SV=3	0.443	Down	0.017064	KCP	174.38
I3LI80	Advillin OS=Sus scrofa OX=9823 GN=AVIL PE=1 SV=2	0.441	Down	0.0154594	AVIL	91.912
P16225	Sodium/potassium ATPase inhibitor SPAI-2 OS=Sus scrofa OX=9823 PE=1 SV=2	0.435	Down	0.010437	---	20.471
F2Z4Y0	Small nuclear ribonucleoprotein Sm D3 OS=Sus scrofa OX=9823 GN=SNRPD3 PE=1 SV=1	0.431	Down	0.00107701	SNRPD3	13.916
A0A287BKS2	Pentraxin-related protein PTX3 precursor OS=Sus scrofa OX=9823 GN=PTX3 PE=4 SV=1	0.43	Down	0.0023165	PTX3	35.023
F1RRP1	Myeloperoxidase OS=Sus scrofa OX=9823 GN=MPO PE=1 SV=3	0.426	Down	0.041084	MPO	80.379
F1SV69	Matrix metalloproteinase OS=Sus scrofa OX=9823 GN=MMP8 PE=3 SV=2	0.419	Down	0.022139	MMP8	53.737
P02543	Vimentin OS=Sus scrofa OX=9823 GN=VIM PE=1 SV=2	0.409	Down	0.0037408	VIM	53.667
A7YX24	Gamma-synuclein OS=Sus scrofa OX=9823 GN=SNCG PE=1 SV=1	0.396	Down	0.00128338	SNCG	13.039
P62802	Histone H4 OS=Sus scrofa OX=9823 PE=1 SV=2	0.385	Down	0.0144814	---	11.367
I3LH84	Uncharacterized protein OS=Sus scrofa OX=9823 PE=1 SV=2	0.377	Down	0.00175635	---	32.369
A0A287AB52	Microfibril associated protein 4 OS=Sus scrofa OX=9823 GN=MFAP4 PE=4 SV=1	0.373	Down	0.0066834	MFAP4	28.86
P14287	Osteopontin OS=Sus scrofa OX=9823 GN=SPP1 PE=1 SV=1	0.372	Down	0.0022969	SPP1	33.668
A0A287ACT5	Uncharacterized protein OS=Sus scrofa OX=9823 PE=4 SV=1	0.365	Down	0.0148817	---	11.232
A0A287ADF0	Platelet-derived growth factor subunit B OS=Sus scrofa OX=9823 GN=PDGFB PE=3 SV=1	0.363	Down	0.025757	PDGFB	27.423
F1RKK1	Fibrillin 2 OS=Sus scrofa OX=9823 GN=FBN2 PE=1 SV=3	0.356	Down	4.205e-05	FBN2	303.37
F1RHE6	Potassium channel tetramerization domain containing 12 OS=Sus scrofa OX=9823 GN=KCTD12 PE=1 SV=2	0.353	Down	0.0090196	KCTD12	35.353
Q6YT39	Lactotransferrin OS=Sus scrofa OX=9823 GN=LTF PE=1 SV=1	0.351	Down	0.0028224	LTF	77.611
F1RS72	Rho GTPase activating protein 10 OS=Sus scrofa OX=9823 GN=ARHGAP10 PE=4 SV=3	0.342	Down	0.0024991	ARHGAP10	86.996
A0A287BKL9	Protegrin-3 OS=Sus scrofa OX=9823 GN=PMAP-23 PE=3 SV=1	0.327	Down	0.021325	PMAP-23	19.081
I3LS74	Uncharacterized protein OS=Sus scrofa OX=9823 GN=LOC100512873 PE=1 SV=1	0.325	Down	0.021163	LOC100512873	16.527
Q1W2K3	Proteasome subunit beta type OS=Sus scrofa OX=9823 GN=PSMB10 PE=1 SV=1	0.325	Down	0.035102	PSMB10	28.951
Q6QR67	Resistin precursor OS=Sus scrofa OX=9823 GN=RETN PE=1 SV=1	0.284	Down	0.0122619	RETN	11.693
P04404	Chromogranin-A (Fragment) OS=Sus scrofa OX=9823 GN=CHGA PE=1 SV=2	0.283	Down	8.1854e-05	CHGA	48.882
Q29126	Protein WAP-3 OS=Sus scrofa OX=9823 PE=2 SV=1	0.245	Down	0.004136	---	15.634
Q711S8	Secreted phosphoprotein 24 OS=Sus scrofa OX=9823 GN=SPP2 PE=2 SV=1	0.161	Down	0.0031354	SPP2	23.097
A0A286ZVT2	Uncharacterized protein OS=Sus scrofa OX=9823 PE=4 SV=1	0.137	Down	0.0124587	---	12.666

## Sheet: Supplementary Table 4
Supplementary Table 4. The inflammation-related differentially expressed proteins between the infected and control group
Protein accession	Protein description	Infected/Mock fold change	Regulated Type	Infected/Mock P value	Gene name	MW [kDa]
Q8SPS7	Haptoglobin OS=Sus scrofa OX=9823 GN=HP PE=1 SV=1	4.776	Up	0.035138	HP	38.481
Q6PP07	Adiponectin precursor OS=Sus scrofa OX=9823 GN=ADIPOQ PE=1 SV=1	2.38	Up	0.0042246	ADIPOQ	26.369
F1S3Q7	Pantetheinase OS=Sus scrofa OX=9823 GN=VNN1 PE=4 SV=2	1.809	Up	0.024485	VNN1	57.165
F1S3H9	Uncharacterized protein OS=Sus scrofa OX=9823 GN=LOC100517145 PE=1 SV=3	1.587	Up	0.0144831	LOC100517145	186.51
F1S418	Thioredoxin-dependent peroxide reductase, mitochondrial OS=Sus scrofa OX=9823 GN=PRDX3 PE=1 SV=1	0.631	Down	0.035096	PRDX3	28.471
B9UJD6	C1q and tumor necrosis factor related protein 3 isoform b OS=Sus scrofa OX=9823 GN=C1QTNF3 PE=1 SV=1	0.591	Down	0.0160589	C1QTNF3	34.809
F1S7U3	Chitinase-3-like protein 1 OS=Sus scrofa OX=9823 GN=CHI3L1 PE=1 SV=3	0.586	Down	0.000196008	CHI3L1	44.717
Q0Z8U2	40S ribosomal protein S3 OS=Sus scrofa OX=9823 GN=RPS3 PE=1 SV=1	0.573	Down	0.015557	RPS3	26.688
P28491	Calreticulin OS=Sus scrofa OX=9823 GN=CALR PE=1 SV=3	0.514	Down	0.0087595	CALR	48.287
F1SV69	Matrix metalloproteinase OS=Sus scrofa OX=9823 GN=MMP8 PE=3 SV=2	0.419	Down	0.022139	MMP8	53.737
Q6YT39	Lactotransferrin OS=Sus scrofa OX=9823 GN=LTF PE=1 SV=1	0.351	Down	0.0028224	LTF	77.611
